# Supplementary material for: A rapid diagnostic workflow for cefotaxime-resistant Escherichia coli and Klebsiella pneumoniae detection from blood cultures by MALDI-TOF mass spectrometry
Source: PLoS One. 2017 Oct 5;12(10):e0185935. doi: 10.1371/journal.pone.0185935 (PMC5628900; doi:10.1371/journal.pone.0185935)
Supplement: S1 File — (XLSX) [file pone.0185935.s001.xlsx]

## Sheet: E. coli
Isolate	mass	Ave Sample	Ave Susceptible	SD Sample	SD Susceptible	(Ave-SD) Sample	(Ave+SD) Susceptible	(Ave+SD) Sample	(Ave-SD) Susceptible	ClinProT assessment	Overall ClinProT assessment	Strain categorization
1E	370.5	13.31	1.12	3.72	0.06	9.59	1.18			R	R	R
	396.5	3.78	8.66	1.38	2.41			5.16	6.25	R
	414.5	9.72	2.9	2.46	0	7.26	2.9			R
	456.5	35.64	41.62	7.71	1.72			43.35	39.9	S
2E	370.5	22.45	1.12	3.53	0.06	18.92	1.18			R	R	R
	396.5	1.44	8.66	0.13	2.41			1.57	6.25	R
	414.5	9.1	2.9	1.82	0	7.28	2.9			R
	456.5	2.4	41.62	0.07	1.72			2.47	39.9	R
3E	370.5	22.23	1.12	1.26	0.06	20.97	1.18			R	R	R
	396.5	1.15	8.66	0	2.41			1.15	6.25	R		R
	414.5	8.86	2.9	0.01	0	8.85	2.9			R		R
	456.5	0.88	41.62	0.02	1.72			0.9	39.9	R		R
4E	370.5	2.51	4.07	0.62	1.84	1.89	5.91			S	S	S
	396.5	3.36	4.99	0.64	2.01			4	2.98	S		R
	414.5	5.99	6.84	1.72	1.84	4.27	8.68			S		R
	456.5	82.05	96.73	11.24	11.11			93.29	85.62	S		R
5E	370.5	0.92	1.12	0.13	0.06	0.79	1.18			S	S	S
	396.5	6.23	8.66	2.64	2.41			8.87	6.25	S		R
	414.5	2.48	2.9	0.89	0	1.59	2.9			S		R
	456.5	39.85	41.62	8.15	1.72			48	39.9	S		R
6E	370.5	1.07	1.12	0.33	0.06	0.74	1.18			S	S	S
	396.5	6.14	8.66	1.29	2.41			7.43	6.25	S		R
	414.5	1.55	2.9	0.3	0	1.25	2.9			S		R
	456.5	33.58	41.62	5.22	1.72			38.8	39.9	R		R
7E	370.5	8.6	4.07	4.12	1.84	4.48	5.91			S	S	R
	396.5	3.42	4.99	0.86	2.01			4.28	2.98	S		S
	414.5	11.7	6.84	2.94	1.84	8.76	8.68			R		S
	456.5	102.9	96.73	28.64	11.11			131.54	85.62	S		S
8E	370.5	0.97	1.12	0.31	0.06	0.66	1.18			S	S	S
	396.5	7.09	8.66	1.43	2.41			8.52	6.25	S		R
	414.5	2.06	2.9	0.38	0	1.68	2.9			S		R
	456.5	35.84	41.62	6.81	1.72			42.65	39.9	S		R
9E	370.5	2.26	2.98	0.45	0.47	1.81	3.45			S	S	S
	396.5	8.32	8.25	1.55	1.68			9.87	6.57	S		S
	414.5	3.8	4.41	0.66	0.14	3.14	4.55			S		S
	456.5	108.22	98.82	29.34	6.71			137.56	92.11	S		S
10E	370.5	3.02	4.07	1.36	1.84	1.66	5.91			S	S	R
	396.5	2.61	4.99	1.05	2.01			3.66	2.98	S		S
	414.5	7.95	6.84	1.84	1.84	6.11	8.68			S		S
	456.5	56.13	96.73	30.28	11.11			86.41	85.62	S		S
11E	370.5	2.41	1.12	2.86	0.06	-0.45	1.18			S	S	S
	396.5	7.12	8.66	3.36	2.41			10.48	6.25	S		R
	414.5	1.95	2.9	0.89	0	1.06	2.9			S		R
	456.5	25.16	41.62	11.7	1.72			36.86	39.9	R		R
12E	370.5	8.29	0.82	1.03	0.1	7.26	0.92			R	R	R
	396.5	5.56	10.02	1.06	0.5			6.62	9.52	R		R
	414.5	7.41	2.98	1.49	0.08	5.92	3.06			R		R
	456.5	45.47	55.21	4.94	1.12			50.41	54.09	R		R
13E	370.5	23.91	1.12	4.79	0.06	19.12	1.18			R	R	R
	396.5	3.45	8.66	0.84	2.41			4.29	6.25	R		R
	414.5	9.01	2.9	2.18	0	6.83	2.9			R		R
	456.5	11.41	41.62	3.46	1.72			14.87	39.9	R		R
14E	370.5	27.06	1.12	1.71	0.06	25.35	1.18			R	R	R
	396.5	1.93	8.66	0.37	2.41			2.3	6.25	R		S
	414.5	17.44	2.9	3.5	0	13.94	2.9			R		S
	456.5	10.98	41.62	1.78	1.72			12.76	39.9	R		S
15E	370.5	7.51	1.12	1.19	0.06	6.32	1.18			R	R	R
	396.5	2.96	8.66	1.54	2.41			4.5	6.25	R		S
	414.5											S
	456.5	15.65	41.62	20.4	1.72			36.05	39.9	R		S
16E	370.5	6.86	1.12	1.54	0.06	5.32	1.18			R	R	S
	396.5	2.22	8.66	1.32	2.41			3.54	6.25	R
	414.5
	456.5	6.05	41.62	7.02	1.72			13.07	39.9	R
17E	370.5	1.23	1.12	0.33	0.06	0.9	1.18			S	S	S
	396.5	7.14	8.66	2.2	2.41			9.34	6.25	S
	414.5	2.32	2.9	0.64	0	1.68	2.9			S
	456.5	35.6	41.62	7.61	1.72			43.21	39.9	S
18E	370.5	23.14	0.65	11.97	0.04	11.17	0.69			R	R	R
	396.5	2.68	5.34	0.73	0.66			3.41	4.68	R
	414.5	4.21	0.89	0.58	0.06	3.63	0.95			R
	456.5	55.83	88.59	30.05	5.65			85.88	82.94	S
19E	370.5	0.54	0.65	0.26	0.04	0.28	0.69			S	S	S
	396.5	4.15	5.34	0.41	0.66			4.56	4.68	R
	414.5	0.69	0.89	0.28	0.06	0.41	0.95			S
	456.5	78.26	88.59	22.06	5.65			100.32	82.94	S
20E	370.5	0.71	0.65	0.26	0.04	0.45	0.69			S	S	S
	396.5	5.62	5.34	0.64	0.66			6.26	4.68	S
	414.5	1.03	0.89	0.32	0.06	0.71	0.95			S
	456.5	93.07	88.59	13.06	5.65			106.13	82.94	S
21E	370.5	40.64	0.65	16.34	0.04	24.3	0.69			R	R	R
	396.5	0.5	5.34	0.13	0.66			0.63	4.68	R
	414.5	8.05	0.89	2.52	0.06	5.53	0.95			R
	456.5	0.85	88.59	0.17	5.65			1.02	82.94	R
22E	370.5	14.31	0.65	3.87	0.04	10.44	0.69			R	R	R
	396.5	3.06	5.34	0.77	0.66			3.83	4.68	R
	414.5	2.78	0.89	0.21	0.06	2.57	0.95			R
	456.5	61.93	88.59	13.42	5.65			75.35	82.94	R
23E	370.5	0.63	0.65	0.2	0.04	0.43	0.69			S	S	S
	396.5	5.63	5.34	0.78	0.66			6.41	4.68	S
	414.5	1	0.89	0.33	0.06	0.67	0.95			S
	456.5	92.53	88.59	9.91	5.65			102.44	82.94	S
24E	370.5	0.56	0.65	0.13	0.04	0.43	0.69			S	S	S
	396.5	6.04	5.34	0.59	0.66			6.63	4.68	S
	414.5	0.97	0.89	0.24	0.06	0.73	0.95			S
	456.5	89.21	88.59	5	5.65			94.21	82.94	S
25E	370.5	21.01	0.65	4.22	0.04	16.79	0.69			R	R	R
	396.5	1.64	5.34	0.25	0.66			1.89	4.68	R
	414.5	6.12	0.89	0.71	0.06	5.41	0.95			R
	456.5	1.19	88.59	0.13	5.65			1.32	82.94	R
26E	370.5	13.78	2.6	2.93	1.72	10.85	4.32			R	R	R
	396.5
	414.5	6.74	6.84	2.61	1.84	4.13	8.68			S
	456.5	58.03	96.73	18.57	11.11			76.6	85.62	R
27E	370.5	100.53	6.63	33.67	0.42	66.86	7.05			R	R	R
	396.5
	414.5	6.77	6.84	2.1	1.84	4.67	8.68			S
	456.5	53.91	96.73	17.34	11.11			71.25	85.62	R
28E	370.5	13.44	4.07	2.1	1.84	11.34	5.91			R	S	S
	396.5	3.47	4.99	0.46	2.01			3.93	2.98	S
	414.5	3.68	4.86	0.51	2.71	3.17	7.57			S
	456.5	79.09	96.73	20.61	11.11			99.7	85.62	S
29E	370.5	1.52	0.65	0.56	0.04	0.96	0.69			R	S	S
	396.5	6.51	5.34	1.79	0.66			8.3	4.68	S		S
	414.5	1.31	0.89	0.42	0.06	0.89	0.95			S		S
	456.5	93.5	88.59	30.69	5.65			124.19	82.94	S		S
30E	370.5	8.62	0.65	1.4	0.04	7.22	0.69			R	R	R
	396.5	4.17	5.34	0.2	0.66			4.37	4.68	R		S
	414.5	3.68	0.89	0.55	0.06	3.13	0.95			R		S
	456.5	80.2	88.59	11.58	0.65			91.78	87.94	S		S
31E	370.5	0.89	0.65	0.21	0.04	0.68	0.69			S	S	S
	396.5	6.47	5.34	0.88	0.66			7.35	4.68	S		R
	414.5	1.27	0.89	0.2	0.06	1.07	0.95			R		R
	456.5	84.77	88.59	4.65	0.65			89.42	87.94	S		R
32E	370.5	0.8	0.65	0.11	0.04	0.69	0.69			S	S	S
	396.5	6.86	5.34	0.63	0.66			7.49	4.68	S		S
	414.5	1.19	0.89	0.19	0.06	1	0.95			R		S
	456.5	87.76	88.59	8.71	5.65			96.47	82.94	S		S
33E	370.5	9.05	0.82	3.78	0.1	5.27	0.92			R	R	R
	396.5	5.57	10.02	2.42	0.5			7.99	9.52	R		R
	414.5	4.65	2.98	1.69	0.08	2.96	3.06			S		R
	456.5	17.63	55.21	6.95	1.12			24.58	54.09	R		R
34E	370.5	7.81	0.82	1.2	0.1	6.61	0.92			R	R	R
	396.5	9.51	10.02	1.76	0.5			11.27	9.52	S		S
	414.5	4.44	2.98	1.04	0.08	3.4	3.06			R		S
	456.5	37.1	55.21	3.66	1.12			40.76	54.09	R		S
35E	370.5	27.94	0.82	3.23	0.1	24.71	0.92			R	R	R
	396.5	1.95	10.02	0.61	0.5			2.56	9.52	R		R
	414.5	20.82	2.98	2.52	0.86	18.3	3.84			R		R
	456.5	17.52	55.21	3.02	1.12			20.54	54.09	R		R
36E	370.5	2.04	2.48	0.69	0.42	1.35	2.9			S	S	S
	396.5	5.85	8.04	2.96	1.57			8.81	6.47	S
	414.5	4.36	3.16	1.29	0.75	3.07	3.91			S
	456.5	160.69	113.71	41.86	16.87			202.55	96.84	S
37E	370.5	2.12	2.48	1.23	0.42	0.89	2.9			S	S	S
	396.5	5.25	8.04	1.47	1.57			6.72	6.47	S
	414.5	3.08	3.16	0.92	0.75	2.16	3.91			S
	456.5	153.95	113.71	42.02	16.87			195.97	96.84	S
38E	370.5	2.98	2.48	0.75	0.42	2.23	2.9			S	S	S
	396.5	7.96	8.04	1.73	1.57			9.69	6.47	S
	414.5	0.66	1.15	0.13	0.43	0.53	1.58			S
	456.5	155.6	113.71	25.71	16.87			181.31	96.84	S
39E	370.5	2.27	2.48	0.68	0.42	1.59	2.9			S	S	S
	396.5	9.27	8.04	2.47	1.57			11.74	6.47	S
	414.5	4.05	3.16	1.19	0.75	2.86	3.91			S
	456.5	154.19	113.71	24.31	16.87			178.5	96.84	S
40E	370.5	2.64	2.48	1.47	0.42	1.17	2.9			S	S	S
	396.5	5.97	8.04	2.79	1.57			8.76	6.47	S
	414.5	2.91	3.16	1.31	0.75	1.6	3.91			S
	456.5	158.76	113.71	68.52	16.87			227.28	96.84	S
41E	370.5	6.83	3.79	0.64	3.22	6.19	7.01			S	S	S
	396.5	10.15	6.52	0.67	3.81			10.82	2.71	S
	414.5
	456.5	147.74	106.51	13.48	53.77			161.22	52.74	S
42E	370.5	3.31	2.48	0.93	0.42	2.38	2.9			S	S	S
	396.5	9.21	8.04	2.06	1.57			11.27	6.47	S
	414.5	0.71	1.15	0.04	0.43	0.67	1.58			S
	456.5	166.25	113.71	21.74	16.87			187.99	96.84	S
43E	370.5	2.84	2.48	0.86	0.42	1.98	2.9			S	S	S
	396.5	7.09	8.04	2.26	1.57			9.35	6.47	S
	414.5	4.18	3.16	0.85	0.75	3.33	3.91			S
	456.5	154.94	113.71	13.25	16.87			168.19	96.84	S
44E	370.5	3.5	2.53	0.63	0.21	2.87	2.74			R	S	S
	396.5	10.49	9.33	0.88	2.8			11.37	6.53	S
	414.5
	456.5	128.28	148.1	14.2	21.36			142.48	126.74	S
45E	370.5	2.43	2.48	0.37	0.42	2.06	2.9			S	S	S
	396.5	9.91	8.04	2.43	1.57			12.34	6.47	S
	414.5	4.77	3.16	0.31	0.75	4.46	3.91			R
	456.5	182.22	113.71	15.68	16.87			197.9	96.84	S
46E	370.5	1.83	2.48	0.3	0.42	1.53	2.9			S	S	S
	396.5	7.34	8.04	1.68	1.57			9.02	6.47	S
	414.5	3.89	3.16	0.89	0.75	3	3.91			S
	456.5	184.28	113.71	10.78	16.87			195.06	96.84	S
47E	370.5	2.33	2.53	0.59	0.21	1.74	2.74			S	S	S
	396.5	10.12	9.33	2.51	2.8			12.63	6.53	S
	414.5
	456.5	136.46	148.1	16.63	21.36			153.09	126.74	S
48E	370.5	2.5	2.48	0.59	0.42	1.91	2.9			S	S	S
	396.5	11.63	8.04	0.97	1.57			12.6	6.47	S
	414.5	5.21	3.16	0.49	0.75	4.72	3.91			R
	456.5	158.83	113.71	28.02	16.87			186.85	96.84	S
49E	370.5	2.89	2.53	0.58	0.21	2.31	2.74			S	S	S
	396.5	8.47	9.33	0.94	2.8			9.41	6.53	S
	414.5
	456.5	116.85	148.1	25.43	21.36			142.28	126.74	S
50E	370.5	4.46	2.53	1.05	0.21	3.41	2.74			R	S	S
	396.5	7.76	9.33	2.2	2.8			9.96	6.53	S
	414.5
	456.5	151.57	148.1	32.5	21.36			184.07	126.74	S
51E	370.5	2.17	2.53	0.45	0.21	1.72	2.74			S	S	S
	396.5	9.04	9.33	1.52	2.8			10.56	6.53	S
	414.5
	456.5	138.12	148.1	18.44	21.36			156.56	126.74	S
52E	370.5	2.9	2.53	0.72	0.21	2.18	2.74			S	S	S
	396.5	9.67	9.33	1.21	2.8			10.88	6.53	S
	414.5
	456.5	169.31	148.1	10.25	21.36			179.56	126.74	S
53E	370.5	2.37	2.53	0.36	0.21	2.01	2.74			S	S	S
	396.5	10.55	9.33	1.16	2.8			11.71	6.53	S
	414.5
	456.5	160.94	148.1	16.78	21.36			177.72	126.74	S
54E	370.5	2.96	2.53	0.71	0.21	2.25	2.74			S	S	S
	396.5	6.02	9.33	3.28	2.8			9.3	6.53	S
	414.5
	456.5	106.26	148.1	38.03	21.36			144.29	126.74	S
55E	370.5	3.53	2.53	0.72	0.21	2.81	2.74			R	S	S
	396.5	8.74	9.33	2.2	2.8			10.94	6.53	S
	414.5
	456.5	146.13	148.1	21.24	21.36			167.37	126.74	S
56E	370.5	2.35	2.53	0.25	0.21	2.1	2.74			S	S	S
	396.5	10.04	9.33	1.72	2.8			11.76	6.53	S
	414.5
	456.5	149.02	148.1	29.01	21.36			178.03	126.74	S
57E	370.5	5.23	2.53	0.48	0.21	4.75	2.74			R	S	S
	396.5	9.95	9.33	1.14	2.8			11.09	6.53	S
	414.5
	456.5	161.12	148.1	17.05	21.36			178.17	126.74	S
58E	370.5	2.87	2.53	0.33	0.21	2.54	2.74			S	S	S
	396.5	11.05	9.33	1.2	2.8			12.25	6.53	S
	414.5
	456.5	168.2	148.1	17.23	21.36			185.43	126.74	S

## Sheet: K. pneumoniae
Isolate	mass	Ave Sample	Ave Susceptible	SD Sample	SD Susceptible	(Ave-SD) Sample	(Ave+SD) Susceptible	(Ave+SD) Sample	(Ave-SD) Susceptible	ClinProT assessment	Overall ClinProT assessment	Strain categorization
1K	370.5	17.69	3.64	2.81	0.1	14.88	3.74			R	R	R
	396.5	6.92	10.07	0.64	0.72			7.56	9.35	R
	414.5	11.16	4.97	1.45	0.26	9.71	5.23			R
	456.5	30.71	35.33	1.93	0.34			32.64	34.99	R
2K	370.5	3.59	6.39	2.71	2.17	0.88	8.56			S	S	S
	396.5
	414.5	14.1	15.07	5.41	3.5	8.69	18.57			S
	456.5	71.61	139.54	48.97	16.15			120.58	123.39	R
3K	370.5	2.33	4.76	2.03	2.13	0.3	6.89			S	S	R
	396.5	7.51	8.46	1.23	0.11			8.74	8.35	S
	414.5
	456.5	39.88	35.88	4.75	3.21			44.63	32.67	S
4K	370.5	24.88	3.64	0.47	0.1	24.41	3.74			R	R	R
	396.5	7.93	10.07	0.77	0.72			8.7	9.35	R
	414.5	16.1	4.97	0.63	0.26	15.47	5.23			R
	456.5	32.08	35.33	1.41	0.34			33.49	34.99	R
5K	370.5	9.32	1.53	3.92	0.54	5.4	2.07			R	R	R
	396.5	4.31	8.46	0.7	0.11			5.01	8.35	R
	414.5
	456.5	24.63	35.88	5.01	3.21			29.64	32.67	R
6K	370.5	2.56	3.64	0.3	0.1	2.26	3.74			S	S	S
	396.5	8.9	10.07	1.8	0.72			10.7	9.35	S
	414.5	5.14	4.97	0.79	0.26	4.35	5.23			S
	456.5	102.37	64.62	16.71	2.52			119.08	62.1	S
7K	370.5	20.91	3.73	4.99	0.73	15.92	4.46			R	R	R
	396.5	5.68	9.46	1.15	2.15			6.83	7.31	R
	414.5	13.51	5.45	2.88	0.76	10.63	6.21			R
	456.5	69.3	47.26	18.62	23.45			87.92	23.81	S
8K	370.5	1.09	2.14	0.43	0.2	0.66	2.34			S	S	S
	396.5	7.66	8.35	1.33	0.49			8.99	7.86	S
	414.5	4.13	13.35	0.52	1.33	3.61	14.68			S
	456.5	45.33	45.42	7.14	3.99			52.47	41.43	S
9K	370.5	0.67	2.14	0.07	0.2	0.6	2.34			S	S	S
	396.5	8.81	8.35	0.64	0.49			9.45	7.86	S
	414.5	3.15	13.35	0.25	1.33	2.9	14.68			S
	456.5	54.59	45.42	2.26	3.99			56.85	41.43	S
10K	370.5	1.22	2.14	0.32	0.2	0.9	2.34			S	S	S
	396.5	9.87	8.35	1.3	0.49			11.17	7.86	S
	414.5	3.17	13.35	0.48	1.33	2.69	14.68			S
	456.5	47.72	45.42	1.41	3.99			49.13	41.43	S
11K	370.5	39.04	2.14	6.56	0.2	32.48	2.34			R	R	R
	396.5	4.41	8.35	1.13	0.49			5.54	7.86	R
	414.5	22.35	13.35	3.79	1.33	18.56	14.68			R
	456.5	20.28	45.42	3.68	3.99			23.96	41.43	R
12K	370.5	1.22	2.14	0.18	0.2	1.04	2.34			S	S	S
	396.5	10.18	8.35	0.65	0.49			10.83	7.86	S
	414.5	5.21	13.35	0.61	1.33	4.6	14.68			S
	456.5	50.91	45.42	2.55	3.99			53.46	41.43	S
13K	370.5	10.67	3.64	1.58	0.1	9.09	3.74			R	R	R
	396.5	7.35	10.07	1.08	0.72			8.43	9.35	R
	414.5	7.5	4.97	0.79	0.26	6.71	5.23			R
	456.5	26.17	35.33	2.29	0.34			28.46	34.99	R
14K	370.5	22.03	1.26	5.81	0.27	16.22	1.53			R	R	R
	396.5	1.15	9.11	0.29	0.72			1.44	8.39	R
	414.5	11.82	4.99	3.25	0.97	8.57	5.96			R
	456.5	1.95	44.37	1.04	1.13			2.99	43.24	R
15K	370.5	9.92	1.26	0.75	0.27	9.17	1.53			R	R	R
	396.5	4.09	9.11	0.49	0.72			4.58	8.39	R
	414.5	9.1	4.99	0.86	0.97	8.24	5.96			R
	456.5	23.78	44.37	2.5	1.13			26.28	43.24	R
16K	370.5	2.31	3.73	0.26	0.73	2.05	4.46			S	S	S
	396.5	7.53	9.46	0.97	2.15			8.5	7.31	S
	414.5	3.84	5.45	0.39	0.76	3.45	6.21			S
	456.5	70.92	47.26	12.84	23.45			83.76	23.81	S
17K	370.5	17	1.26	2.62	0.27	14.38	1.53			R	R	R
	396.5	3.56	9.11	0.84	0.72			4.4	8.39	R
	414.5	14.07	4.99	1.75	0.97	12.32	5.96			R
	456.5	25.76	44.37	3.49	1.13			29.25	43.24	R
18K	370.5	34.28	1.26	3.68	0.27	30.6	1.53			R	R	R
	396.5	3.1	6.17	0.68	2.52			3.78	3.65	S
	414.5	22.27	4.99	2.62	0.97	19.65	5.96			R
	456.5	22.22	44.37	4.53	1.13			26.75	43.24	R
19K	370.5	2.28	3.73	0.58	0.73	1.7	4.46			S	S	R
	396.5	8.65	9.46	1.42	2.15			10.07	7.31	S
	414.5	4.97	5.45	1.18	0.76	3.79	6.21			S
	456.5	74.19	47.26	33.44	23.45			107.63	23.81	S
20K	370.5	28.8	1.26	3.49	0.27	25.31	1.53			R	R	R
	396.5	2.99	9.11	0.74	0.72			3.73	8.39	R
	414.5	15.26	4.99	3.03	0.97	12.23	5.96			R
	456.5	2.71	44.37	0.43	1.13			3.14	43.24	R
21K	370.5	9.51	1.26	1.15	0.27	8.36	1.53			R	R	R
	396.5	6.8	9.11	1.04	0.72			7.84	8.39	R
	414.5	11.15	4.99	0.91	0.97	10.24	5.96			R
	456.5	35.41	44.37	2.28	1.13			37.69	43.24	R
22K	370.5	2.69	3.64	0.31	0.1	2.38	3.74			S	S	S
	396.5	10.24	10.07	1.1	0.72			11.34	9.35	S
	414.5	6.06	4.97	0.5	0.26	5.56	5.23			R
	456.5	37.91	35.33	4.45	0.34			42.36	34.99	S
23K	370.5	2.17	3.73	0.45	0.73	1.72	4.46			S	S	S
	396.5	8.99	9.46	0.79	2.15			9.78	7.31	S
	414.5	4.71	5.45	0.74	0.76	3.97	6.21			S
	456.5	40.19	28.59	9.65	12.51			49.84	16.08	S
24K	370.5	3.92	3.73	0.5	0.73	3.42	4.46			S	S	S
	396.5	9.13	9.46	0.93	2.15			10.06	7.31	S
	414.5	5.58	5.45	0.38	0.76	5.2	6.21			S
	456.5	65.95	47.26	17.12	23.45			83.07	23.81	S
25K	370.5	2.32	3.73	0.3	0.73	2.02	4.46			S	S	S
	396.5	9.47	9.46	0.26	2.15			9.73	7.31	S
	414.5	5.64	5.45	0.51	0.76	5.13	6.21			S
	456.5	91.33	47.26	15.79	23.45			107.12	23.81	S
26K	370.5	9.5	3.73	1.75	0.73	7.75	4.46			R	R	R
	396.5	5.84	9.46	0.47	2.15			6.31	7.31	R
	414.5	10.26	5.45	1.07	0.76	9.19	6.21			R
	456.5	95.85	47.26	19.37	23.45			115.22	23.81	S
27K	370.5	5	3.73	0.83	0.73	4.17	4.46			S	S	S
	396.5	8.28	9.46	1.51	2.15			9.79	7.31	S
	414.5	5.79	5.45	1	0.76	4.79	6.21			S
	456.5	29.57	28.59	10.49	12.51			40.06	16.08	S
28K	370.5	3.26	2.14	1.25	0.2	2.01	2.34			S	S	S
	396.5	6.05	8.35	1.51	0.49			7.56	7.86	R
	414.5	5.06	13.35	1.61	1.33	3.45	14.68			S
	456.5	48.96	45.42	7	3.99			55.96	41.43	S
29K	370.5	2.56	2.14	0.35	0.2	2.21	2.34			S	S	S
	396.5	9.76	8.35	0.49	0.49			10.25	7.86	S
	414.5	4.22	13.35	0.39	1.33	3.83	14.68			S
	456.5	46.58	45.42	4.82	3.99			51.4	41.43	S
30K	370.5	1.42	2.14	1.03	0.2	0.39	2.34			S	S	S
	396.5	8.15	8.35	2.74	0.49			10.89	7.86	S
	414.5	2.51	13.35	0.7	1.33	1.81	14.68			S
	456.5	38.67	45.42	12.07	3.99			50.74	41.43	S
31K	370.5	0.81	2.14	0.16	0.2	0.65	2.34			S	S	S
	396.5	7.73	8.35	1.49	0.49			9.22	7.86	S
	414.5	4.94	13.35	1.01	1.33	3.93	14.68			S
	456.5	50.75	45.42	1.53	3.99			52.28	41.43	S
32K	370.5	27.79	3.64	2.33	0.1	25.46	3.74			R	R	R
	396.5	5.88	10.07	1.05	0.72			6.93	9.35	R
	414.5	17.61	4.97	1.4	0.26	16.21	5.23			R
	456.5	20.61	35.33	1.41	0.34			22.02	34.99	R
33K	370.5	35.59	6.39	7.89	2.17	27.7	8.56			R	R	R
	396.5
	414.5	24.33	15.07	6.81	3.5	17.52	18.57			S
	456.5	2.78	139.54	0.77	16.15			3.55	123.39	R
34K	370.5	12.62	6.39	3.24	2.17	9.38	8.56			R	S	R
	396.5
	414.5	13.7	15.07	4.07	3.5	9.63	18.57			S
	456.5	106.17	139.54	31.13	16.15			137.3	123.39	S
35K	370.5	9.35	2.14	5.82	0.2	3.53	2.34			R	R	R
	396.5	3.58	8.35	1.04	0.49			4.62	7.86	R
	414.5	3.58	8.35	1.04	0.49	2.54	8.84			S
	456.5	29.75	45.42	9.62	3.99			39.37	41.43	R

## Sheet: Matrix
Isolate	mass	Ave Sample	Ave Susceptible	SD Sample	SD Susceptible	(Ave-SD) Sample	(Ave+SD) Susceptible	(Ave+SD) Sample	(Ave-SD) Susceptible	ClinProT assessment	Overall ClinProT assessment	Strain categorization
	370.5										ind
	396.5
	414.5
	456.5
	370.5										ind
	396.5
	414.5
	456.5
	370.5										ind
	396.5
	414.5
	456.5
	370.5										ind
	396.5
	414.5
	456.5
	370.5										ind
	396.5
	414.5
	456.5
	370.5										ind
	396.5
	414.5
	456.5
	370.5										ind
	396.5
	414.5
	456.5
	370.5										ind
	396.5
	414.5
	456.5
	370.5										ind
	396.5
	414.5
	456.5
	370.5										ind
	396.5
	414.5
	456.5
	370.5										ind
	396.5
	414.5
	456.5
	370.5										ind
	396.5
	414.5
	456.5
	370.5										ind
	396.5
	414.5
	456.5
	370.5										ind
	396.5
	414.5
	456.5
	370.5										ind
	396.5
	414.5
	456.5
	370.5										ind
	396.5
	414.5
	456.5
	370.5										ind
	396.5
	414.5
	456.5
	370.5										ind
	396.5
	414.5
	456.5
	370.5										ind
	396.5
	414.5
	456.5
	370.5										ind
	396.5
	414.5
	456.5
	370.5										ind
	396.5
	414.5
	456.5
	370.5										ind
	396.5
	414.5
	456.5
	370.5										ind
	396.5
	414.5
	456.5
	370.5										ind
	396.5
	414.5
	456.5
	370.5										ind
	396.5
	414.5
	456.5
	370.5										ind
	396.5
	414.5
	456.5
	370.5										ind
	396.5
	414.5
	456.5
	370.5										ind
	396.5
	414.5
	456.5
	370.5										ind
	396.5
	414.5
	456.5
	370.5										ind
	396.5
	414.5
	456.5
	370.5										ind
	396.5
	414.5
	456.5
	370.5										ind
	396.5
	414.5
	456.5
	370.5										ind
	396.5
	414.5
	456.5
	370.5										ind
	396.5
	414.5
	456.5
	370.5										ind
	396.5
	414.5
	456.5
